# Supplementary material for: Uncovering metabolic pathways relevant to phenotypic traits of microbial genomes
Source: Genome Biol. 2009 Mar 10;10(3):R28. doi: 10.1186/gb-2009-10-3-r28 (PMC2690999; doi:10.1186/gb-2009-10-3-r28)
Supplement: Additional data file 1 — Completely sequenced genomes included in our analyses and the genomes' phenotypic traits. [file gb-2009-10-3-r28-S1.xls]

## Sheet: genomes and phenotypes
Table S1: Completely Sequenced Genomes in PEDANT with Phenotypic Annotations
organism	superkingdom	taxonomy (short)	TaxId	gram stain	oxygen usage	intracellularity	habitat: soil	habitat: oral cavity	periodontal disease related	methanogenic
Acinetobacter_ADP1	Bacterium	Proteobacteria/gamma	62977	gram-negative	aerobe	no	yes	no	no	no
Actinobacillus_actinomycetemcomitans_HK1651	Bacterium	Proteobacteria/gamma	272556	gram-negative		no	no	yes	yes	no
Aeropyrum_pernix_K1	Archaeon	Crenarchaeota/Thermoprotei	272557		aerobe	no	no	no	no	no
Agrobacterium_tumefaciens_C58_UWash	Bacterium	Proteobacteria/alpha	176299	gram-negative	aerobe	no	yes	no	no	no
Anabaena_sp_PCC7120	Bacterium	Cyanobacteria/Nostocales	163908	gram-negative		no	yes	no	no	no
Anabaena_variabilis_ATCC_29413	Bacterium	Cyanobacteria/Nostocales	240292		aerobe	no	no	no	no	no
Anaplasma_marginale_St_Maries	Bacterium	Proteobacteria/alpha	234826		aerobe	obligate	no	no	no	no
Aquifex_aeolicus_VF5	Bacterium	Aquificae/Aquificae	224324	gram-negative	aerobe	no	no	no	no	no
Archaeoglobus_fulgidus	Archaeon	Euryarchaeota/Archaeoglobi	224325		anaerobe	no	no	no	no	no
Ashbya_gossypii	Eukaryote	Fungi/Metazoa_group/Fungi	284811			no	no	no	no	no
Aspergillus_nidulans	Eukaryote	Fungi/Metazoa_group/Fungi	162425			no	no	no	no	no
Azoarcus_sp_EbN1	Bacterium	Proteobacteria/beta	76114	gram-negative	facultative	no	yes	no	no	no
Bacillus_anthracis_Ames	Bacterium	Firmicutes/Bacilli	198094	gram-positive	facultative	no	yes	no	no	no
Bacillus_anthracis_str_Sterne	Bacterium	Firmicutes/Bacilli	260799	gram-positive	facultative	no	yes	no	no	no
Bacillus_anthris_Ames_0581	Bacterium	Firmicutes/Bacilli	261594	gram-positive	facultative	no	yes	no	no	no
Bacillus_cereus_ATCC_10987	Bacterium	Firmicutes/Bacilli	222523	gram-positive	aerobe	no	yes	no	no	no
Bacillus_cereus_ATCC14579	Bacterium	Firmicutes/Bacilli	226900	gram-positive	aerobe	no	yes	no	no	no
Bacillus_cereus_ZK	Bacterium	Firmicutes/Bacilli	288681	gram-positive		no	yes	no	no	no
Bacillus_clausii_KSM_K16	Bacterium	Firmicutes/Bacilli	66692	gram-positive		no	yes	no	no	no
Bacillus_licheniformis_ATCC_14580	Bacterium	Firmicutes/Bacilli	279010	gram-positive	facultative	no	yes	no	no	no
Bacillus_licheniformis_DSM_13	Bacterium	Firmicutes/Bacilli	279010	gram-positive		no	yes	no	no	no
Bacillus_subtilis_168_Biomax	Bacterium	Firmicutes/Bacilli	224308	gram-positive	facultative	no	yes	no	no	no
Bacillus_thuringiensis_konkukian	Bacterium	Firmicutes/Bacilli	180856	gram-positive	facultative	no	yes	no	no	no
Bacteroides_fragilis_NCTC_9434	Bacterium	Bacteroidetes/Chlorobi_group/Bacteroidetes	272559	gram-negative	anaerobe	no	no	no	no	no
Bacteroides_fragilis_YCH46	Bacterium	Bacteroidetes/Chlorobi_group/Bacteroidetes	295405	gram-negative	anaerobe	no	no	no	no	no
Bacteroides_thetaiotaomicron_VPI5482	Bacterium	Bacteroidetes/Chlorobi_group/Bacteroidetes	226186	gram-negative	anaerobe	no	no	no	no	no
Bartonella_henselae_Houston_1	Bacterium	Proteobacteria/alpha	283166	gram-negative	aerobe		no	no	no	no
Bartonella_quintana	Bacterium	Proteobacteria/alpha	803	gram-negative	aerobe		no	no	no	no
Bdellovibrio_bacteriovorus	Bacterium	Proteobacteria/delta	959	gram-negative	aerobe	no	yes	no	no	no
Bhalodurans	Bacterium	Firmicutes/Bacilli	86665	gram-positive	facultative	no	yes	no	no	no
Bifidobacterium_longum_NCC2705	Bacterium	Actinobacteria/Actinobacteria	206672	gram-positive	anaerobe	no	no	no	no	no
Bordetella_bronchiseptica_RB50	Bacterium	Proteobacteria/beta	257310	gram-negative	aerobe	no	no	no	no	no
Bordetella_parapertussis_12822	Bacterium	Proteobacteria/beta	257311	gram-negative	aerobe	no	no	no	no	no
Bordetella_pertussis_Tohama_I	Bacterium	Proteobacteria/beta	257313	gram-negative	aerobe	no	no	no	no	no
Borrelia_burgdorferi_B31	Bacterium	Spirochaetes/Spirochaetes	224326		aerobe		no	no	no	no
Borrelia_garinii_PBi	Bacterium	Spirochaetes/Spirochaetes	290434				no	no	no	no
Bradyrhizobium_japonicum_USDA110	Bacterium	Proteobacteria/alpha	224911	gram-negative	aerobe	no	yes	no	no	no
Brucella_abortus_9_941	Bacterium	Proteobacteria/alpha	262698	gram-negative	facultative	facultative	no	no	no	no
Brucella_melitensis_16M	Bacterium	Proteobacteria/alpha	224914	gram-negative	aerobe	facultative	no	no	no	no
Brucella_suis_1330	Bacterium	Proteobacteria/alpha	204722	gram-negative	aerobe	facultative	no	no	no	no
Buchnera_aphidicola_Bp	Bacterium	Proteobacteria/gamma	224915	gram-negative		obligate	no	no	no	no
Buchnera_aphidicola_Sg	Bacterium	Proteobacteria/gamma	198804	gram-negative		obligate	no	no	no	no
Buchnera_sp_APS	Bacterium	Proteobacteria/gamma	107806	gram-negative		obligate	no	no	no	no
Burkholderia_mallei_ATCC_23344	Bacterium	Proteobacteria/beta	243160	gram-negative		no	no	no	no	no
Burkholderia_pseudomallei_K96243	Bacterium	Proteobacteria/beta	272560	gram-negative	aerobe	facultative	yes	no	no	no
Caenorhabditis_elegans_WS75	Eukaryote	Fungi/Metazoa_group/Metazoa	6239			no	no	no	no	no
Campylobacter_jejuni_NCTC_11168	Bacterium	Proteobacteria/epsilon	192222	gram-negative	microaerophilic	no	yes	no	no	no
Campylobacter_jejuni_RM1221	Bacterium	Proteobacteria/epsilon	195099	gram-negative	microaerophilic	no	yes	no	no	no
Candida_albicans_SC_5314	Eukaryote	Fungi/Metazoa_group/Fungi	237561			no	no	yes	no	no
Candida_dubliniensis	Eukaryote	Fungi/Metazoa_group/Fungi	42374			no	no	no	no	no
Candida_glabrata_CBS_138	Eukaryote	Fungi/Metazoa_group/Fungi	284593			no	yes	yes	no	no
Candidatus_Blochmannia_floridanus	Bacterium	Proteobacteria/gamma	203907	gram-negative			no	no	no	no
Candidatus_Pelagibacter_ubique_HTCC1062	Bacterium	Proteobacteria/alpha	335992	gram-negative	aerobe	no	no	no	no	no
Ccrescentus	Bacterium	Proteobacteria/alpha	190650	gram-negative	aerobe	no	no	no	no	no
Chlamydia_muridarum	Bacterium	Chlamydiae/Verrucomicrobia_group/Chlamydiae	83560			obligate	no	no	no	no
Chlamydia_trachomatis_A_HAR_13	Bacterium	Chlamydiae/Verrucomicrobia_group/Chlamydiae	315277	gram-negative		obligate	no	no	no	no
Chlamydophila_caviae_GPIC	Bacterium	Chlamydiae/Verrucomicrobia_group/Chlamydiae	227941			obligate	no	no	no	no
Chlamydophila_pneumoniae_J138	Bacterium	Chlamydiae/Verrucomicrobia_group/Chlamydiae	138677			obligate	no	no	no	no
Chlamydophila_pneumoniae_TW183	Bacterium	Chlamydiae/Verrucomicrobia_group/Chlamydiae	182082			obligate	no	no	no	no
Chlorobium_tepidum_TLS	Bacterium	Bacteroidetes/Chlorobi_group/Chlorobi	194439	gram-negative	anaerobe	no	no	no	no	no
Chromobacterium_violaceum_ATCC12472	Bacterium	Proteobacteria/beta	243365	gram-negative	facultative	no	yes	no	no	no
Clostridium_acetobutylicum_ATCC824	Bacterium	Firmicutes/Clostridia	272562	gram-positive	anaerobe	no	yes	no	no	no
Clostridium_perfringens_13	Bacterium	Firmicutes/Clostridia	195102	gram-positive	anaerobe	no	yes	no	no	no
Clostridium_tetani_E88	Bacterium	Firmicutes/Clostridia	212717	gram-positive	anaerobe	no	yes	no	no	no
Coccidioides_immitis	Eukaryote	Fungi/Metazoa_group/Fungi	5501			no	yes	no	no	no
Colwellia_psychrerythraea_34H	Bacterium	Proteobacteria/gamma	167879	gram-negative	facultative	no	no	no	no	no
Coprinus_cinereus	Eukaryote	Fungi/Metazoa_group/Fungi	5346			no	no	no	no	no
Corynebacterium_efficiens_YS314T	Bacterium	Actinobacteria/Actinobacteria	196164	gram-positive	facultative	no	yes	no	no	no
Corynebacterium_glutamicum_ATCC1303_Bielefeld	Bacterium	Actinobacteria/Actinobacteria	196627	gram-positive	facultative	no	yes	no	no	no
Corynebacterium_glutamicum	Bacterium	Actinobacteria/Actinobacteria	1718	gram-positive	facultative	no	yes	no	no	no
Corynebacterium_jeikeium_K411	Bacterium	Actinobacteria/Actinobacteria	306537	gram-positive	facultative	no	no	no	no	no
Coxiella_burnetii_RSA493	Bacterium	Proteobacteria/gamma	227377	gram-negative	facultative	obligate	no	no	no	no
CpneumoniaeAR39	Bacterium	Chlamydiae/Verrucomicrobia_group/Chlamydiae	115711			obligate	no	no	no	no
Cpneumoniae_CWL029	Bacterium	Chlamydiae/Verrucomicrobia_group/Chlamydiae	115713			obligate	no	no	no	no
Cryptococcus_neoformans	Eukaryote	Fungi/Metazoa_group/Fungi	5207			no	yes	no	no	no
Ctrachomatis	Bacterium	Chlamydiae/Verrucomicrobia_group/Chlamydiae	813			obligate	no	no	no	no
Debaryomyces_hansenii_CBS_767	Eukaryote	Fungi/Metazoa_group/Fungi	284592			no	no	no	no	no
Deinococcus_radiodurans_R1	Bacterium	Deinococcus-Thermus/Deinococci	243230	gram-positive	aerobe	no	yes	no	no	no
Desulfotalea_psychrophila	Bacterium	Proteobacteria/delta	84980	gram-negative	anaerobe	no	no	no	no	no
Desulfovibrio_vulgaris_Hildenborough	Bacterium	Proteobacteria/delta	882	gram-negative	anaerobe	no	yes	no	no	no
Drosophila_melanogaster	Eukaryote	Fungi/Metazoa_group/Metazoa	7227			no		no	no	no
Ehrlichia_ruminantium_Gardel	Bacterium	Proteobacteria/alpha	302409	gram-negative		obligate	no	no	no	no
Ehrlichia_ruminantium_str_Welgevonden	Bacterium	Proteobacteria/alpha	254945	gram-negative		obligate	no	no	no	no
Ehrlichia_ruminantium_Welgevonden	Bacterium	Proteobacteria/alpha	254945	gram-negative		obligate	no	no	no	no
Encephalitozoon_cuniculi	Eukaryote	Fungi/Metazoa_group/Fungi	6035				no	no	no	no
Enterococcus_faecalis_V583	Bacterium	Firmicutes/Bacilli	226185	gram-positive	facultative	no	yes	no	no	no
Erwinia_carotovora_atroseptica_SCRI1043	Bacterium	Proteobacteria/gamma	218491	gram-negative	facultative		no	no	no	no
Escherichia_coli_CFT073	Bacterium	Proteobacteria/gamma	199310	gram-negative	facultative	no	no	no	no	no
Escherichia_coli_K12_updated	Bacterium	Proteobacteria/gamma	83333	gram-negative	facultative	no	no	no	no	no
Escherichia_coli_O157_H7	Bacterium	Proteobacteria/gamma	83334	gram-negative	facultative	no	no	no	no	no
Escherichia_coli_O157_H7_EDL933	Bacterium	Proteobacteria/gamma	155864	gram-negative	facultative	no	no	no	no	no
Fgraminearum_draft	Eukaryote	Fungi/Metazoa_group/Fungi	5518			no	no	no	no	no
Francisella_tularensis_tularensis	Bacterium	Proteobacteria/gamma	119856	gram-negative	aerobe		no	no	no	no
Fusobacterium_nucleatum_ATCC25586	Bacterium	Fusobacteria/Fusobacteria	190304	gram-negative	anaerobe	no	no	yes	yes	no
Geobacillus_kaustophilus_HTA426	Bacterium	Firmicutes/Bacilli	235909	gram-positive	aerobe	no	no	no	no	no
Geobacter_sulfurreducens	Bacterium	Proteobacteria/delta	35554	gram-negative	anaerobe	no	no	no	no	no
Gloeobacter_violaceus_PCC7421	Bacterium	Cyanobacteria/Gloeobacteria	251221	gram-negative		no	no	no	no	no
Gluconobacter_oxydans_621H	Bacterium	Proteobacteria/alpha	290633	gram-negative	aerobe	no	no	no	no	no
Haemophilus_ducreyi_35000HP	Bacterium	Proteobacteria/gamma	233412	gram-negative	anaerobe	no	no	no	no	no
Haemophilus_influenzae_86_028NP	Bacterium	Proteobacteria/gamma	281310	gram-negative	facultative	no	no	yes	no	no
Haemophilus_influenzae_Rd	Bacterium	Proteobacteria/gamma	71421	gram-negative	facultative	no	no	yes	no	no
Haloarcula_marismortui_ATCC_43049	Archaeon	Euryarchaeota/Halobacteria	272569		aerobe	no	no	no	no	no
Halobacterium_NRC_1+	Archaeon	Euryarchaeota/Halobacteria	64091		facultative	no	no	no	no	no
Helicobacter_hepaticus_ATCC51449	Bacterium	Proteobacteria/epsilon	235279	gram-negative	aerobe	no	no	no	no	no
Helicobacter_pylori_26695	Bacterium	Proteobacteria/epsilon	85962	gram-negative	aerobe	no	no	no	no	no
Homo_sapiens_ENSEMBL_v4_28	Eukaryote	Fungi/Metazoa_group/Metazoa	9606			no		no	no	no
Hpylori99	Bacterium	Proteobacteria/epsilon	85963	gram-negative	aerobe	no	no	no	no	no
Idiomarina_loihiensis_L2TR	Bacterium	Proteobacteria/gamma	283942	gram-negative	aerobe	no	no	no	no	no
Kluyveromyces_lactis	Eukaryote	Fungi/Metazoa_group/Fungi	28985			no	no	no	no	no
Lactobacillus_acidophilus_NCFM	Bacterium	Firmicutes/Bacilli	272621	gram-positive	facultative	no	no	yes	no	no
Lactobacillus_johnsonii_NCC_533	Bacterium	Firmicutes/Bacilli	257314	gram-positive	facultative	no	no	yes	no	no
Lactobacillus_plantarum_WCFS1	Bacterium	Firmicutes/Bacilli	220668	gram-positive	facultative	no	no	yes	no	no
Lactococcus_lactis_lactis_IL1403	Bacterium	Firmicutes/Bacilli	272623	gram-positive	facultative	no	no	no	no	no
Legionella_pneumophila_Lens	Bacterium	Proteobacteria/gamma	297245	gram-negative	aerobe		yes	no	no	no
Legionella_pneumophila_Paris	Bacterium	Proteobacteria/gamma	297246	gram-negative	aerobe		yes	no	no	no
Legionella_pneumophila_Philadelphia1	Bacterium	Proteobacteria/gamma	272624	gram-negative	aerobe		yes	no	no	no
Leifsonia_xyli_xyli_CTCB0	Bacterium	Actinobacteria/Actinobacteria	281090	gram-positive	aerobe	no	no	no	no	no
Leptospira_interrogans_56601	Bacterium	Spirochaetes/Spirochaetes	189518		aerobe	no	yes	no	no	no
Leptospira_interrogans_serovar_Copenhageni	Bacterium	Spirochaetes/Spirochaetes	44275		aerobe	no	yes	no	no	no
Listeria_innocua_Clip11262	Bacterium	Firmicutes/Bacilli	272626	gram-positive	facultative	no	yes	no	no	no
Listeria_monocytogenes_4b_F2365	Bacterium	Firmicutes/Bacilli	265669	gram-positive	facultative	facultative	yes	no	no	no
Listeria_monocytogenes_EGD	Bacterium	Firmicutes/Bacilli	169963	gram-positive	facultative	facultative	yes	no	no	no
Magnaporthe_grisea	Eukaryote	Fungi/Metazoa_group/Fungi	148305			no	no	no	no	no
Mannheimia_succiniciproducens_MBEL55E	Bacterium	Proteobacteria/gamma	221988	gram-negative	anaerobe	no	no	no	no	no
Mesoplasma_florum	Bacterium	Firmicutes/Mollicutes	2151	gram-negative	facultative	no	no	no	no	no
Mesorhizobium_loti_MAFF303099	Bacterium	Proteobacteria/alpha	266835	gram-negative	aerobe	no	yes	no	no	no
Methanococcus_jannaschii+	Archaeon	Euryarchaeota/Methanococci	2190		anaerobe	no	no	no	no	yes
Methanococcus_maripaludis	Archaeon	Euryarchaeota/Methanococci	39152		anaerobe	no	no	no	no	yes
Methanopyrus_kandleri_AV19	Archaeon	Euryarchaeota/Methanopyri	190192	gram-positive	anaerobe	no	no	no	no	yes
Methanosarcina_acetivorans_C2A	Archaeon	Euryarchaeota/Methanomicrobia	188937		anaerobe	no	no	no	no	yes
Methanosarcina_mazei_Goe1	Archaeon	Euryarchaeota/Methanomicrobia	192952		anaerobe	no	yes	no	no	yes
Methanothermobacter_thermautotrophicus	Archaeon	Euryarchaeota/Methanobacteria	145262		anaerobe	no	no	no	no	yes
Methylococcus_capsulatus_Bath	Bacterium	Proteobacteria/gamma	243233	gram-negative	aerobe	no	yes	no	no	no
Mpulmonis	Bacterium	Firmicutes/Mollicutes	2107	gram-negative	facultative	no	no	no	no	no
Mtuberculosis	Bacterium	Actinobacteria/Actinobacteria	1773	gram-positive	aerobe	facultative	no	no	no	no
Mtuberculosis_CDC1551	Bacterium	Actinobacteria/Actinobacteria	83331	gram-positive	aerobe	facultative	no	no	no	no
Mycobacterium_avium_paratuberculosis	Bacterium	Actinobacteria/Actinobacteria	1770	gram-positive	aerobe		yes	no	no	no
Mycobacterium_bovis_AF2122	Bacterium	Actinobacteria/Actinobacteria	233413	gram-positive	aerobe	facultative	no	no	no	no
Mycobacterium_leprae_TN	Bacterium	Actinobacteria/Actinobacteria	272631	gram-positive	aerobe	obligate	no	no	no	no
Mycoplasma_gallisepticum_R	Bacterium	Firmicutes/Mollicutes	233150	gram-negative	facultative	facultative	no	no	no	no
Mycoplasma_genitalium_G37	Bacterium	Firmicutes/Mollicutes	243273	gram-negative	facultative	no	no	no	no	no
Mycoplasma_hyopneumoniae_232	Bacterium	Firmicutes/Mollicutes	295358	gram-negative	facultative	no	no	no	no	no
Mycoplasma_hyopneumoniae_J	Bacterium	Firmicutes/Mollicutes	262719	gram-negative	facultative		no	no	no	no
Mycoplasma_mobile_163K	Bacterium	Firmicutes/Mollicutes	267748	gram-negative	facultative	no	no	no	no	no
Mycoplasma_mycoides	Bacterium	Firmicutes/Mollicutes	2102	gram-negative	facultative		no	no	no	no
Mycoplasma_penetrans	Bacterium	Firmicutes/Mollicutes	28227	gram-negative	facultative		no	no	no	no
Mycoplasma_pneumoniae_M129	Bacterium	Firmicutes/Mollicutes	272634	gram-negative	facultative	no	no	no	no	no
Nanoarchaeum_equitans	Archaeon	Nanoarchaeota/Nanoarchaeum	160232		anaerobe	no	no	no	no	no
Natronomonas_pharaonis_DSM_2160	Archaeon	Euryarchaeota/Halobacteria	348780		aerobe	no	no	no	no	no
Ncrassa_annotations	Eukaryote	Fungi/Metazoa_group/Fungi	5141			no	no	no	no	no
Neisseria_gonorrhoeae_FA_1090	Bacterium	Proteobacteria/beta	242231	gram-negative	aerobe	no	no	yes	no	no
Nitrobacter_winogradskyi_Nb_255	Bacterium	Proteobacteria/alpha	323098	gram-negative	facultative	no	yes	no	no	no
Nitrosomonas_europaea_ATCC19718	Bacterium	Proteobacteria/beta	228410	gram-negative	aerobe	no	yes	no	no	no
NmeningitidisMC58	Bacterium	Proteobacteria/beta	122586	gram-negative	aerobe	no	no	no	no	no
Nmeningitidis_Z2491	Bacterium	Proteobacteria/beta	122587	gram-negative	aerobe	no	no	no	no	no
Nocardia_farcinica_IFM10152	Bacterium	Actinobacteria/Actinobacteria	247156	gram-positive	aerobe	no	yes	no	no	no
Oceanobacillus_iheyensis	Bacterium	Firmicutes/Bacilli	182710	gram-positive	aerobe	no	no	no	no	no
Onion_yellows_phytoplasma	Bacterium	Firmicutes/Mollicutes	100379	gram-negative	aerobe	obligate	no	no	no	no
Parachlamydia_sp_UWE25	Bacterium	Chlamydiae/Verrucomicrobia_group/Chlamydiae	264201			obligate	no	no	no	no
Pasteurella_multocida_PM70	Bacterium	Proteobacteria/gamma	272843	gram-negative	facultative	no	no	no	no	no
Phanerochaete_chrysosporium	Eukaryote	Fungi/Metazoa_group/Fungi	5306			no	no	no	no	no
Photobacterium_profundum_SS9	Bacterium	Proteobacteria/gamma	298386	gram-negative	facultative	no	no	no	no	no
Photorhabdus_luminescens_laumondii_TTO1	Bacterium	Proteobacteria/gamma	243265	gram-negative	facultative	no	no	no	no	no
Picrophilus_torridus_DSM_9790	Archaeon	Euryarchaeota/Thermoplasmata	263820		aerobe	no	no	no	no	no
Pirellula_sp	Bacterium	Planctomycetes/Planctomycetacia	117	gram-negative	aerobe	no	no	no	no	no
Porphyromonas_gingivalis_W83	Bacterium	Bacteroidetes/Chlorobi_group/Bacteroidetes	242619	gram-negative	anaerobe	no	no	yes	yes	no
Prochlorococcus_marinus_marinus_CCMP1375	Bacterium	Cyanobacteria/Prochlorales	167539	gram-negative		no	no	no	no	no
Prochlorococcus_marinus_MED4	Bacterium	Cyanobacteria/Prochlorales	167540	gram-negative		no	no	no	no	no
Prochlorococcus_marinus_MIT9313	Bacterium	Cyanobacteria/Prochlorales	74547	gram-negative		no	no	no	no	no
Propionibacterium_acnes	Bacterium	Actinobacteria/Actinobacteria	1747	gram-positive	anaerobe	no	no	yes	no	no
Pseudomonas_aeruginosa_PA01	Bacterium	Proteobacteria/gamma	208964	gram-negative	aerobe	no	yes	no	no	no
Pseudomonas_fluorescens_Pf5	Bacterium	Proteobacteria/gamma	220664	gram-negative	aerobe	no	yes	no	no	no
Pseudomonas_putida_KT2440	Bacterium	Proteobacteria/gamma	160488	gram-negative	aerobe	no	yes	no	no	no
Pseudomonas_syringae_pv_B728a	Bacterium	Proteobacteria/gamma	205918	gram-negative	aerobe	no	no	no	no	no
Pseudomonas_syringae_tomato_DC3000	Bacterium	Proteobacteria/gamma	223283	gram-negative	aerobe	no	yes	no	no	no
Psychrobacter_arcticum_273_4	Bacterium	Proteobacteria/gamma	259536	gram-negative		no	yes	no	no	no
Pyrobaculum_aerophilum_IM2	Archaeon	Crenarchaeota/Thermoprotei	178306		facultative	no	no	no	no	no
Pyrococcus_abyssi_GE5	Archaeon	Euryarchaeota/Thermococci	272844		anaerobe	no	no	no	no	no
Pyrococcus_furiosus_DSM3638	Archaeon	Euryarchaeota/Thermococci	186497		anaerobe	no	no	no	no	no
Pyrococcus_horikoshii_OT3	Archaeon	Euryarchaeota/Thermococci	70601		anaerobe	no	no	no	no	no
Ralstonia_solanacearum_GMI1000	Bacterium	Proteobacteria/beta	267608	gram-negative	aerobe	no	yes	no	no	no
Rhodopseudomonas_palustris_CGA009	Bacterium	Proteobacteria/alpha	258594	gram-negative	facultative	no	yes	no	no	no
Rickettsia_conorii_Malish_7	Bacterium	Proteobacteria/alpha	272944	gram-negative	aerobe	obligate	no	no	no	no
Rickettsia_prowazekii_Madrid_E	Bacterium	Proteobacteria/alpha	272947	gram-negative	aerobe	obligate	no	no	no	no
Rickettsia_typhi_Wilmington	Bacterium	Proteobacteria/alpha	257363	gram-negative	aerobe	obligate	no	no	no	no
Saccharomyces_bayanus_MCYC_623	Eukaryote	Fungi/Metazoa_group/Fungi	226127			no	no	no	no	no
Saccharomyces_castellii_NRRL_Y12630	Eukaryote	Fungi/Metazoa_group/Fungi	226301			no	no	no	no	no
Saccharomyces_cerevisiae	Eukaryote	Fungi/Metazoa_group/Fungi	4932			no	no	no	no	no
Saccharomyces_kluyveri_NRRL_Y12651	Eukaryote	Fungi/Metazoa_group/Fungi	226302			no	no	no	no	no
Saccharomyces_kudriavzevii_IFO1802	Eukaryote	Fungi/Metazoa_group/Fungi	226230			no	no	no	no	no
Saccharomyces_mikatae_IFO1815	Eukaryote	Fungi/Metazoa_group/Fungi	226126			no	no	no	no	no
Saccharomyces_paradoxus_NRRL_Y17217	Eukaryote	Fungi/Metazoa_group/Fungi	226125			no	no	no	no	no
Salmonella_enterica_Choleraesuis	Bacterium	Proteobacteria/gamma	321314	gram-negative	facultative	no	no	no	no	no
Salmonella_enterica_enterica_Typhi_CT18	Bacterium	Proteobacteria/gamma	220341	gram-negative	facultative		no	no	no	no
Salmonella_enterica_enterica_Typhi_Ty2	Bacterium	Proteobacteria/gamma	209261	gram-negative	facultative	no	no	no	no	no
Salmonella_typhimuriumLT2	Bacterium	Proteobacteria/gamma	99287	gram-negative	facultative		no	no	no	no
Salmonella_typhi_Ty2	Bacterium	Proteobacteria/gamma	601	gram-negative	facultative	no	no	no	no	no
Saureus_N315	Bacterium	Firmicutes/Bacilli	158879	gram-positive	facultative	no	no	no	no	no
Schizosaccharomyces_pombe_972h	Eukaryote	Fungi/Metazoa_group/Fungi	284812			no	no	no	no	no
Shewanella_oneidensis_MR1	Bacterium	Proteobacteria/gamma	211586	gram-negative	facultative	no	no	no	no	no
Shigella_flexneri_2a_2457T	Bacterium	Proteobacteria/gamma	198215	gram-negative	facultative	obligate	no	no	no	no
Shigella_flexneri_2a_301	Bacterium	Proteobacteria/gamma	198214	gram-negative	facultative	obligate	no	no	no	no
Silicibacter_pomeroyi_DSS_3	Bacterium	Proteobacteria/alpha	246200	gram-negative	aerobe	no	no	no	no	no
Sinorhizobium_meliloti_1021+	Bacterium	Proteobacteria/alpha	266834	gram-negative	aerobe	no	yes	no	no	no
Staphylococcus_aureus_aureus_MRSA252	Bacterium	Firmicutes/Bacilli	282458	gram-positive	facultative	no	no	no	no	no
Staphylococcus_aureus_aureus_MSSA476	Bacterium	Firmicutes/Bacilli	282459	gram-positive	facultative	no	no	no	no	no
Staphylococcus_aureus_aureus_MW2	Bacterium	Firmicutes/Bacilli	196620	gram-positive	facultative	no	no	no	no	no
Staphylococcus_aureus_COL	Bacterium	Firmicutes/Bacilli	93062	gram-positive	facultative	no	no	no	no	no
Staphylococcus_aureus_Mu50	Bacterium	Firmicutes/Bacilli	158878	gram-positive	facultative	no	no	no	no	no
Staphylococcus_epidermidis_ATCC12228	Bacterium	Firmicutes/Bacilli	176280	gram-positive	facultative	no	no	no	no	no
Staphylococcus_epidermidis_RP62A	Bacterium	Firmicutes/Bacilli	176279	gram-positive	facultative	no	no	no	no	no
Staphylococcus_haemolyticus	Bacterium	Firmicutes/Bacilli	279808	gram-positive	facultative	no	no	no	no	no
Streptococcus_agalactiae_2603	Bacterium	Firmicutes/Bacilli	208435	gram-positive	facultative	no	no	no	no	no
Streptococcus_agalactiae_A909	Bacterium	Firmicutes/Bacilli	205921	gram-positive	facultative	no	no	no	no	no
Streptococcus_agalactiae_NEM316	Bacterium	Firmicutes/Bacilli	211110	gram-positive	facultative	no	no	no	no	no
Streptococcus_mutans_UA159	Bacterium	Firmicutes/Bacilli	210007	gram-positive	facultative	no	no	yes	no	no
Streptococcus_pneumoniae_R6	Bacterium	Firmicutes/Bacilli	171101	gram-positive	facultative	no	no	no	no	no
Streptococcus_pneumoniae_TIGR4	Bacterium	Firmicutes/Bacilli	170187	gram-positive	facultative	no	no	no	no	no
Streptococcus_pyogenes_MGAS10394	Bacterium	Firmicutes/Bacilli	286636	gram-positive	facultative	no	no	no	no	no
Streptococcus_pyogenes_MGAS315	Bacterium	Firmicutes/Bacilli	198466	gram-positive	facultative	no	no	no	no	no
Streptococcus_pyogenes_MGAS8232	Bacterium	Firmicutes/Bacilli	186103	gram-positive	facultative	no	no	no	no	no
Streptococcus_pyogenes_SF370	Bacterium	Firmicutes/Bacilli	160490	gram-positive		no	no	no	no	no
Streptococcus_pyogenes_SSI1	Bacterium	Firmicutes/Bacilli	193567	gram-positive	facultative	no	no	no	no	no
Streptococcus_thermophilus_CNRZ1066	Bacterium	Firmicutes/Bacilli	299768	gram-positive	anaerobe	no	no	no	no	no
Streptococcus_thermophilus_LMG_18311	Bacterium	Firmicutes/Bacilli	264199	gram-positive	anaerobe	no	no	no	no	no
Streptomyces_avermitilis_MA4680	Bacterium	Actinobacteria/Actinobacteria	227882	gram-positive	aerobe	no	yes	no	no	no
Sulfolobus_acidocaldarius_DSM_639	Archaeon	Crenarchaeota/Thermoprotei	330779		aerobe	no	no	no	no	no
Sulfolobus_solfataricus_P2	Archaeon	Crenarchaeota/Thermoprotei	273057		aerobe	no	no	no	no	no
Sulfolobus_tokodaii	Archaeon	Crenarchaeota/Thermoprotei	111955		aerobe	no	no	no	no	no
Symbiobacterium_thermophilum_IAM14863	Bacterium	Actinobacteria/Actinobacteria	292459	gram-negative	microaerophilic	no	no	no	no	no
Synechococcus_elongatus_PCC_6301	Bacterium	Cyanobacteria/Chroococcales	269084	gram-negative		no	no	no	no	no
Synechococcus_sp_WH8102	Bacterium	Cyanobacteria/Chroococcales	84588	gram-negative		no	no	no	no	no
Synechocystis_PCC6803	Bacterium	Cyanobacteria/Chroococcales	1148	gram-negative		no	no	no	no	no
Tacidophilum	Archaeon	Euryarchaeota/Thermoplasmata	2303		facultative	no	no	no	no	no
Thermoanaerobacter_tengcongensis_MB4T	Bacterium	Firmicutes/Clostridia	273068	gram-negative	anaerobe	no	no	no	no	no
Thermococcus_kodakaraensis_KOD1	Archaeon	Euryarchaeota/Thermococci	69014		anaerobe	no	no	no	no	no
Thermoplasma_volcanium_GSS1	Archaeon	Euryarchaeota/Thermoplasmata	273116	gram-negative	facultative	no	no	no	no	no
Thermosynechococcus_elongatus_BP1	Bacterium	Cyanobacteria/Chroococcales	197221	gram-negative		no	no	no	no	no
Thermotoga_maritima_MSB8	Bacterium	Thermotogae/Thermotogales	243274	gram-negative	anaerobe	no	no	no	no	no
Thermus_thermophilus_HB27	Bacterium	Deinococcus-Thermus/Deinococci	262724	gram-negative	aerobe	no	no	no	no	no
Thermus_thermophilus_HB8	Bacterium	Deinococcus-Thermus/Deinococci	300852	gram-negative	aerobe	no	no	no	no	no
Treponema_denticola_ATCC_35405	Bacterium	Spirochaetes/Spirochaetes	243275		anaerobe	no	no	yes	yes	no
Treponema_pallidum_Nichols	Bacterium	Spirochaetes/Spirochaetes	243276		anaerobe	no	no	no	no	no
Tropheryma_whipplei_TW08_27	Bacterium	Actinobacteria/Actinobacteria	218496	gram-positive	aerobe		yes	no	no	no
Tropheryma_whipplei_Twist	Bacterium	Actinobacteria/Actinobacteria	203267	gram-positive	aerobe		yes	no	no	no
Ureaplasma_urealyticum_serovar3	Bacterium	Firmicutes/Mollicutes	2130	gram-negative	facultative	facultative	no	no	no	no
Ustilago_maydis	Eukaryote	Fungi/Metazoa_group/Fungi	5270			no	no	no	no	no
Vibrio_fischeri_ES114	Bacterium	Proteobacteria/gamma	312309	gram-negative		no	no	no	no	no
Vibrio_parahaemolyticus_O3K6	Bacterium	Proteobacteria/gamma	670	gram-negative		no	no	no	no	no
Vibrio_vulnificus_CMCP6	Bacterium	Proteobacteria/gamma	216895	gram-negative	facultative	no	no	no	no	no
Vibrio_vulnificus_YJ016	Bacterium	Proteobacteria/gamma	196600	gram-negative	facultative	no	no	no	no	no
Wigglesworthia_brevipalpis	Bacterium	Proteobacteria/gamma	36870	gram-negative		obligate	no	no	no	no
Wolbachia_endosymbiont_of_Brugia_malayi_TRS	Bacterium	Proteobacteria/alpha	292805	gram-negative		obligate	no	no	no	no
Wolbachia_endosymbiont_of_Drosophila_melanogaster	Bacterium	Proteobacteria/alpha	163164	gram-negative		obligate	no	no	no	no
Wolinella_succinogenes_DSMZ1740	Bacterium	Proteobacteria/epsilon	273121	gram-negative	microaerophilic	no	no	yes	no	no
Xanthomonas_axonopodis_citri_306	Bacterium	Proteobacteria/gamma	190486	gram-negative	aerobe	no	no	no	no	no
Xanthomonas_campestris_8004	Bacterium	Proteobacteria/gamma	314565	gram-negative	aerobe	no	no	no	no	no
Xanthomonas_campestris_campestris_ATCC33913	Bacterium	Proteobacteria/gamma	190485	gram-negative	aerobe	no	no	no	no	no
Xanthomonas_oryzae_KACC10331	Bacterium	Proteobacteria/gamma	291331	gram-negative	aerobe	no	no	no	no	no
Xylella_fastidiosa_9a5c	Bacterium	Proteobacteria/gamma	160492	gram-negative	aerobe	no	no	no	no	no
Xylella_fastidiosa_Temecula1	Bacterium	Proteobacteria/gamma	183190	gram-negative	aerobe	no	no	no	no	no
Yarrowia_lipolytica_E_150	Eukaryote	Fungi/Metazoa_group/Fungi	4952			no	no	no	no	no
Yersinia_pestis_CO92	Bacterium	Proteobacteria/gamma	214092	gram-negative	facultative	facultative	no	no	no	no
Yersinia_pestis_KIM	Bacterium	Proteobacteria/gamma	187410	gram-negative	facultative	facultative	no	no	no	no
Yersinia_pseudotuberculosis_IP32953	Bacterium	Proteobacteria/gamma	273123	gram-negative	facultative	no	yes	no	no	no
Zymomonas_mobilis_ZM4	Bacterium	Proteobacteria/alpha	542	gram-negative	anaerobe	no	no	no	no	no
On one hand, phenotypic annotations are missing if we could not find any information about the trait in the resources used for phenotypic annotation (NCBI GenomeProject (http://www.ncbi.nlm.nih.gov./sites/enrez?db=genomeprj), EBI Integr8 (http://www.ebi.ac.uk/integr8/), and Karyn's Genomes (http://www.ebi.ac.uk/2can/genomes/genomes.html)).
On the other hand, values are missing if there was contradicting phenotypic information in the three resources or in literature (e.g. Bartonella henselae and Bartonella quintana are described as both obligate intracellular and facultative intracellular).
The statistical analyses, shown in this paper, were performed on the whole set of genomes ( i.e. including genomes for which values are missing). Deletion of the genomes that miss annotation for the trait under consideration might change the resulting rankings. Therefore, we repeated our analyses for the data sets without the corresponding genomes. We observed only marginal differences in the pat…
For our analyses, we transformed the phenotypic information into binary classes if necessary (e.g. oxygen usage: aerobe/anaerobe/facultative --> (obligate) anaerobe/ not (obligate) anaerobe).
(We put a '+' sign at the end of an organism name if its complete genome sequence was originally spread over several PEDANT databases for several plasmids).
